# Supplementary material for: The Role of Outer Membrane Protein(s) Harboring SLH/OprB-Domains in Extracellular Vesicles’ Production in Synechocystis sp. PCC 6803
Source: Plants (Basel). 2021 Dec 14;10(12):2757. doi: 10.3390/plants10122757 (PMC8707739; doi:10.3390/plants10122757)
Supplement: Supplementary file 1 [file plants-10-02757-s001.zip]

Archive with 1 entries (1 files):
- plants-1472691-supplementary.pdf
